# Supplementary material for: Comparative Transcriptomic Analysis of Gene Expression Inheritance Patterns Associated with Cabbage Head Heterosis
Source: Plants (Basel). 2021 Jan 31;10(2):275. doi: 10.3390/plants10020275 (PMC7912167; doi:10.3390/plants10020275)
Supplement: Supplementary file 1 [file plants-10-00275-s001.zip]

Archive with 11 entries (10 files):
- Supplementary materials/
- Supplementary materials/Figure S1.tif
- Supplementary materials/Figure S2.tif
- Supplementary materials/Figure S3.tif
- Supplementary materials/Figure S4.tif
- Supplementary materials/Figure S5.tif
- Supplementary materials/Figure S6.tif
- Supplementary materials/Table S1.xlsx
- Supplementary materials/Table S2.docx
- Supplementary materials/Table S3.docx
- Supplementary materials/Table S4.docx
