# Supplementary material for: Comparative Transcriptomic Analysis of Gene Expression Inheritance Patterns Associated with Cabbage Head Heterosis
Source: Plants (Basel). 2021 Jan 31;10(2):275. doi: 10.3390/plants10020275 (PMC7912167; doi:10.3390/plants10020275)
Supplement: Supplementary file 1 [file plants-10-00275-s001.zip › Supplementary materials/Table S1.xlsx]

## Sheet: Sheet1
Table S1. Selected transcription factors represented by DEGs that are likely involved in the growth and development of cabbage heads (The prominent candidates are in red fronts)
Gene ID	Family	Type	Gene Symbol	Annotation
Bo00871s040	AUX/IAA	TR-transcription regulator	LOC106320280	auxin-responsive protein IAA8
Bo01485s010	AUX/IAA	TR-transcription regulator	LOC106321363	auxin-responsive protein IAA18-like
Bo2g168230	AUX/IAA	TR-transcription regulator	LOC106325235	auxin-responsive protein IAA9-like
Bo3g068430	AUX/IAA	TR-transcription regulator	LOC106331407	auxin-responsive protein IAA26-like
Bo3g081550	AUX/IAA	TR-transcription regulator	LOC106331710	auxin-responsive protein IAA2
Bo3g081600	AUX/IAA	TR-transcription regulator	LOC106331616	auxin-responsive protein IAA7-like
Bo5g004390	AUX/IAA	TR-transcription regulator	LOC106293333	auxin-responsive protein IAA3
Bo5g004400	AUX/IAA	TR-transcription regulator	LOC106292592	auxin-responsive protein IAA17-like
Bo5g093110	AUX/IAA	TR-transcription regulator	LOC106343730	auxin-responsive protein IAA7
Bo5g093140	AUX/IAA	TR-transcription regulator	LOC106343746	auxin-responsive protein IAA2
Bo5g124880	AUX/IAA	TR-transcription regulator	LOC106343782	auxin-responsive protein IAA26
Bo5g126940	AUX/IAA	TR-transcription regulator	LOC106293006	auxin-responsive protein IAA19-like
Bo9g018860	AUX/IAA	TR-transcription regulator	LOC106313751	auxin-responsive protein IAA9
Bo9g059270	AUX/IAA	TR-transcription regulator	LOC106313340	auxin-responsive protein IAA4
Bo01141s010	B3-ARF	TF-transcription factors	LOC106320938	auxin response factor 18-like
Bo1g014600	B3-ARF	TF-transcription factors	LOC106302756	auxin response factor 16
Bo4g008150	B3-ARF	TF-transcription factors	LOC106339304	auxin response factor 11
Bo4g182310	B3-ARF	TF-transcription factors	LOC106336983	auxin response factor 3
Bo2g002450	HB-BELL	TF-transcription factors	LOC106326757	BEL1-like homeodomain protein 9
Bo4g151860	HB-BELL	TF-transcription factors	LOC106342235	BEL1-like homeodomain protein 4
Bo7g116960	HB-BELL	TF-transcription factors	LOC106306791	BEL1-like homeodomain protein 6
Bo9g184860	HB-BELL	TF-transcription factors	LOC106312940	BEL1-like homeodomain protein 9
Bo00615s120	HB-HD-ZIP	TF-transcription factors	LOC106319789	homeobox-leucine zipper protein ATHB-5
Bo1g003400	HB-HD-ZIP	TF-transcription factors	LOC106341549	homeobox-leucine zipper protein HAT22-like
Bo1g025510	HB-HD-ZIP	TF-transcription factors	LOC106329447	homeobox-leucine zipper protein MERISTEM L1-like
Bo1g158930	HB-HD-ZIP	TF-transcription factors	LOC106344315	homeobox-leucine zipper protein HAT5-like
Bo2g024680	HB-HD-ZIP	TF-transcription factors	LOC106318831	homeobox-leucine zipper protein REVOLUTA
Bo3g171030	HB-HD-ZIP	TF-transcription factors	LOC106328424	homeobox-leucine zipper protein ATHB-8
Bo4g007060	HB-HD-ZIP	TF-transcription factors	LOC106337207	homeobox-leucine zipper protein ATHB-7
Bo4g039380	HB-HD-ZIP	TF-transcription factors	LOC106343033	homeobox-leucine zipper protein ATHB-14
Bo4g182800	HB-HD-ZIP	TF-transcription factors	LOC106342776	homeobox-leucine zipper protein ATHB-14
Bo4g197260	HB-HD-ZIP	TF-transcription factors	LOC106339607	homeobox-leucine zipper protein ATHB-7-like
Bo5g005350	HB-HD-ZIP	TF-transcription factors	LOC106295321	homeobox-leucine zipper protein HDG2
Bo5g155120	HB-HD-ZIP	TF-transcription factors	LOC106294405	homeobox-leucine zipper protein HAT5
Bo6g087810	HB-HD-ZIP	TF-transcription factors	LOC106296843	homeobox-leucine zipper protein HDG11-like
Bo6g095170	HB-HD-ZIP	TF-transcription factors	LOC106298465	homeobox-leucine zipper protein ATHB-13-like
Bo6g116760	HB-HD-ZIP	TF-transcription factors	LOC106301099	homeobox-leucine zipper protein HDG11-like
Bo7g077560	HB-HD-ZIP	TF-transcription factors	LOC106301877	homeobox-leucine zipper protein HAT2
Bo8g097390	HB-HD-ZIP	TF-transcription factors	LOC106309545	homeobox-leucine zipper protein ATHB-12
Bo8g101130	HB-HD-ZIP	TF-transcription factors	LOC106312514	homeobox-leucine zipper protein ATHB-6-like
Bo9g165360	HB-HD-ZIP	TF-transcription factors	LOC106315986	homeobox-leucine zipper protein HAT7-like
Bo9g175900	HB-HD-ZIP	TF-transcription factors	LOC106313312	homeobox-leucine zipper protein HAT14
Bo9g028790	HB-KNOX	TF-transcription factors	LOC106313685	homeobox protein HD1
Bo1g003550	LOB	TF-transcription factors	LOC106342521	LOB domain-containing protein 39-like
Bo1g156310	LOB	TF-transcription factors	LOC106342724	LOB domain-containing protein 41-like
Bo2g055410	LOB	TF-transcription factors	LOC106325666	LOB domain-containing protein 40
Bo2g144870	LOB	TF-transcription factors	LOC106325063	LOB domain-containing protein 25-like
Bo2g168020	LOB	TF-transcription factors	LOC106322756	LOB domain-containing protein 37
Bo3g055690	LOB	TF-transcription factors	LOC106329368	LOB domain-containing protein 41
Bo7g085860	LOB	TF-transcription factors	LOC106302228	LOB domain-containing protein 25-like
Bo9g018500	LOB	TF-transcription factors	LOC106316928	LOB domain-containing protein 39-like
Bo00685s060	MYB	TF-transcription factors	LOC106319900	transcription factor DIVARICATA-like
Bo00828s010	MYB	TF-transcription factors	LOC106320141	snRNA-activating protein complex subunit 4-like
Bo00835s060	MYB	TF-transcription factors	LOC106320175	transcription factor MYB114-like
Bo00954s080	MYB	TF-transcription factors	LOC106320536	myb-related protein 305
Bo1g004900	MYB	TF-transcription factors	LOC106303996	transcription factor MYB44
Bo1g006820	MYB	TF-transcription factors	LOC106342089	transcription factor MYB32-like
Bo1g021720	MYB	TF-transcription factors	LOC106330523	cell division cycle 5-like protein
Bo1g141120	MYB	TF-transcription factors	LOC106327965	transcription factor DIVARICATA-like
Bo1g157620	MYB	TF-transcription factors	LOC106342587	transcription factor MYB34-like
Bo2g012170	MYB	TF-transcription factors	LOC106327043	transcription factor WER-like
Bo2g161170	MYB	TF-transcription factors	LOC106322588	transcription factor MYB34-like
Bo3g010230	MYB	TF-transcription factors	LOC106331960	myb-related protein Hv1-like
Bo3g031390	MYB	TF-transcription factors	LOC106332421	transcription factor RAX2-like
Bo3g031880	MYB	TF-transcription factors	LOC106335520	transcription factor AS1-like
Bo3g032160	MYB	TF-transcription factors	LOC106328620	transcription factor DIVARICATA-like
Bo3g044210	MYB	TF-transcription factors	LOC106331589	transcription repressor MYB6
Bo3g153550	MYB	TF-transcription factors	LOC106331423	transcription factor MYB44-like
Bo4g029810	MYB	TF-transcription factors	LOC106339395	transcription factor DIVARICATA
Bo5g019500	MYB	TF-transcription factors	LOC106295662	myb-related protein B
Bo5g025790	MYB	TF-transcription factors	LOC106344060	transcription factor MYB32-like
Bo5g136680	MYB	TF-transcription factors	LOC106292620	transcription factor DIVARICATA
Bo6g018000	MYB	TF-transcription factors	LOC106296994	transcription factor DIVARICATA
Bo6g097180	MYB	TF-transcription factors	LOC106299220	myb-related protein 340-like
Bo6g118730	MYB	TF-transcription factors	LOC106300821	myb-related protein 308-like
Bo6g118860	MYB	TF-transcription factors	LOC106296879	myb-related protein 306-like
Bo7g092680	MYB	TF-transcription factors	LOC106302153	transcription factor MYB12-like
Bo7g098590	MYB	TF-transcription factors	LOC106301630	transcription factor MYB28-like
Bo7g118450	MYB	TF-transcription factors	LOC106304348	transcription factor MYB44-like
Bo8g058040	MYB	TF-transcription factors	LOC106309660	myb-related protein 306-like
Bo9g014610	MYB	TF-transcription factors	LOC106313100	transcription factor MYB28-like
Bo9g164230	MYB	TF-transcription factors	LOC106313816	myb-related protein Hv1
Bo2g046050	MYB-related	TF-transcription factors	LOC106326103	transcription factor trY-like
Bo3g001090	MYB-related	TF-transcription factors	LOC106335903	protein LHY-like
Bo3g022870	MYB-related	TF-transcription factors	LOC106332809	transcription factor trY
Bo4g006930	MYB-related	TF-transcription factors	LOC106342972	protein CCA1
Bo4g031010	MYB-related	TF-transcription factors	LOC106343045	TSL-kinase interacting protein 1
Bo5g002430	MYB-related	TF-transcription factors	LOC106294952	protein REVEILLE 3
Bo5g002760	MYB-related	TF-transcription factors	LOC106295895	protein LHY
Bo5g126180	MYB-related	TF-transcription factors	LOC106343874	transcription factor MYB1R1
Bo6g057640	MYB-related	TF-transcription factors	LOC106296781	protein REVEILLE 2
Bo6g112670	MYB-related	TF-transcription factors	LOC106298715	myb-related protein 308
Bo6g119010	MYB-related	TF-transcription factors	LOC106298209	transcription factor MYB1R1
Bo7g072540	MYB-related	TF-transcription factors	LOC106306120	dnaJ homolog subfamily C member 2
Bo8g104830	MYB-related	TF-transcription factors	LOC106310092	telomere repeat-binding factor 4-like
Bo9g135730	MYB-related	TF-transcription factors	LOC106313475	transcription factor DIVARICATA
